# Supplementary material for: Psychometric properties and population norms of the positive mental health instrument in a representative multi-ethnic Asian population
Source: BMC Med Res Methodol. 2018 Mar 15;18:29. doi: 10.1186/s12874-018-0487-9 (PMC5856373; doi:10.1186/s12874-018-0487-9)
Supplement: Supplementary file 1 — Positive Mental Health Instrument and factor structure in the Chinese, Malay and Indian populations in Singapore. (ZIP 205 kb) [file 12874_2018_487_MOESM1_ESM.zip]

Archive with 2 entries (2 files):
- Additional file Figure 1 a-c.docx
- Additional file Table 1.docx
